# Supplementary material for: Lack of Genetic Interaction between Tbx18 and Tbx2/Tbx20 in Mouse Epicardial Development
Source: PLoS One. 2016 Jun 2;11(6):e0156787. doi: 10.1371/journal.pone.0156787 (PMC4890940; doi:10.1371/journal.pone.0156787)
Supplement: S1 Table — The listed RT-PCR primer and conditions were used for qualitative RT-PCR experiments. (XLSX) [file pone.0156787.s005.xlsx]

## Sheet: Tabelle1
T-box gene	primer name	primer sequence	positive control	PCR conditions
Tbx5	AKO2500	5' TGCACCCACGTCTTCCCGGA	E18.5 left ventricle	30 cycles, TA = 59 °C
	AKO2501	5' CTGGGGGTAGCCCGAGCGAT
Tbx18	AKO2520	5' GTACCTGGCTTGGCACGACCG	E18.5 left ventricle	30 cycles, TA = 58 °C
	AKO2521	5' TTCGGCCCCAGATGGAAGGCA
Tbx20	AKO2452	5' TTTAGGTCGCGCCTTGCTGCG	E18.5 left ventricle	30 cycles, TA = 61 °C
	AKO2453	5' GATGGTGGGGAACATCCTCCTGCC
Tbx2	AKO1657	5' TCTTACTGCTGAGGCTTCCG	E18.5 lung (1:10 diluted)	30 cycles, TA = 56 °C
	AKO1660	5' CCCCCTTGATTGCTGATTTTAC
Tbx3	AKO1484	5' CCAGGCTGCGTTACAGCC	E14.5 lung (1:10 diluted)	35 cycles, TA = 56 °C
	AKO1485	5' CAAACTGGAATGGAGAGACC
Tbx1	AKO2894	5' AAGGCGCTGTGGGACGAGTT	E11.5 head	30 cycles, TA = 59 °C
	AKO2895	5' AGCATACCGGTAGCGCTTGTCATCT
